# Supplementary material for: Impact of SARS-CoV-2 Infection on Unvaccinated Pregnant Women: Non-Reassuring Fetal Heart Rate Tracing Because of Placentitis
Source: Viruses. 2023 Apr 27;15(5):1069. doi: 10.3390/v15051069 (PMC10223018; doi:10.3390/v15051069)
Supplement: Supplementary file 1 [file viruses-15-01069-s001.zip]

Archive with 1 entries (1 files):
- viruses-2247520-supplementary.pdf
